# Supplementary material for: Design, Synthesis, and Biological Evaluation of 5′,7-Disubstituted 7-Deaza-adenosine Analogues as Irreversible Pan-FGFR Inhibitors
Source: Pharmaceuticals (Basel). 2025 Nov 17;18(11):1745. doi: 10.3390/ph18111745 (PMC12655421; doi:10.3390/ph18111745)
Supplement: Supplementary file 1 [file pharmaceuticals-18-01745-s001.zip]

Archive with 3 entries (2 files):
- pharmaceuticals-3979700-supplementary/
- pharmaceuticals-3979700-supplementary/Supplementary Materials File S1. 468 kinase selectivity of 13f.xlsx
- pharmaceuticals-3979700-supplementary/Supporting Informations_Pharmaceuticals_ver.1.pdf
