# Supplementary material for: Design, Synthesis, and Biological Evaluation of 5′,7-Disubstituted 7-Deaza-adenosine Analogues as Irreversible Pan-FGFR Inhibitors
Source: Pharmaceuticals (Basel). 2025 Nov 17;18(11):1745. doi: 10.3390/ph18111745 (PMC12655421; doi:10.3390/ph18111745)
Supplement: Supplementary file 1 [file pharmaceuticals-18-01745-s001.zip › pharmaceuticals-3979700-supplementary/Supplementary Materials File S1. 468 kinase selectivity of 13f.xlsx]

## Sheet: Supplimentary File S1. 468 kina
Compound Name	Ambit Gene Symbol	Entrez Gene Symbol	Percent Control	Compound Concentration (nM)
13f	AAK1	AAK1	100	100
13f	ABL1(E255K)-phosphorylated	ABL1	82.05	100
13f	ABL1(F317I)-nonphosphorylated	ABL1	49.7	100
13f	ABL1(F317I)-phosphorylated	ABL1	76.5	100
13f	ABL1(F317L)-nonphosphorylated	ABL1	100	100
13f	ABL1(F317L)-phosphorylated	ABL1	67.7	100
13f	ABL1(H396P)-nonphosphorylated	ABL1	77.25	100
13f	ABL1(H396P)-phosphorylated	ABL1	79.25	100
13f	ABL1(M351T)-phosphorylated	ABL1	61.45	100
13f	ABL1(Q252H)-nonphosphorylated	ABL1	90.75	100
13f	ABL1(Q252H)-phosphorylated	ABL1	81.9	100
13f	ABL1(T315I)-nonphosphorylated	ABL1	87.9	100
13f	ABL1(T315I)-phosphorylated	ABL1	53.8	100
13f	ABL1(Y253F)-phosphorylated	ABL1	89.7	100
13f	ABL1-nonphosphorylated	ABL1	74.65	100
13f	ABL1-phosphorylated	ABL1	76.7	100
13f	ABL2	ABL2	91.3	100
13f	ACVR1	ACVR1	79.8	100
13f	ACVR1B	ACVR1B	85.6	100
13f	ACVR2A	ACVR2A	100	100
13f	ACVR2B	ACVR2B	100	100
13f	ACVRL1	ACVRL1	81.95	100
13f	ADCK3	CABC1	96.15	100
13f	ADCK4	ADCK4	94.65	100
13f	AKT1	AKT1	95.55	100
13f	AKT2	AKT2	71.9	100
13f	AKT3	AKT3	96.75	100
13f	ALK	ALK	52.75	100
13f	ALK(C1156Y)	ALK	68.4	100
13f	ALK(L1196M)	ALK	88.25	100
13f	AMPK-alpha1	PRKAA1	75.1	100
13f	AMPK-alpha2	PRKAA2	92.2	100
13f	ANKK1	ANKK1	62.25	100
13f	ARK5	NUAK1	100	100
13f	ASK1	MAP3K5	75.75	100
13f	ASK2	MAP3K6	68.5	100
13f	AURKA	AURKA	74.65	100
13f	AURKB	AURKB	56.05	100
13f	AURKC	AURKC	70.25	100
13f	AXL	AXL	77.9	100
13f	BIKE	BMP2K	91.15	100
13f	BLK	BLK	57.6	100
13f	BMPR1A	BMPR1A	65.55	100
13f	BMPR1B	BMPR1B	87.55	100
13f	BMPR2	BMPR2	91.95	100
13f	BMX	BMX	100	100
13f	BRAF	BRAF	65.35	100
13f	BRAF(V600E)	BRAF	63.7	100
13f	BRK	PTK6	100	100
13f	BRSK1	BRSK1	90.35	100
13f	BRSK2	BRSK2	77.2	100
13f	BTK	BTK	79.45	100
13f	BUB1	BUB1	51.55	100
13f	CAMK1	CAMK1	54.35	100
13f	CAMK1B	PNCK	70.25	100
13f	CAMK1D	CAMK1D	71.4	100
13f	CAMK1G	CAMK1G	90.1	100
13f	CAMK2A	CAMK2A	96.05	100
13f	CAMK2B	CAMK2B	94.1	100
13f	CAMK2D	CAMK2D	100	100
13f	CAMK2G	CAMK2G	100	100
13f	CAMK4	CAMK4	74.25	100
13f	CAMKK1	CAMKK1	100	100
13f	CAMKK2	CAMKK2	100	100
13f	CASK	CASK	73.6	100
13f	CDC2L1	CDK11B	100	100
13f	CDC2L2	CDC2L2	90.35	100
13f	CDC2L5	CDK13	63.5	100
13f	CDK11	CDK19	69.95	100
13f	CDK2	CDK2	89.1	100
13f	CDK3	CDK3	98.6	100
13f	CDK4	CDK4	79.65	100
13f	CDK4-cyclinD1	CDK4	82.65	100
13f	CDK4-cyclinD3	CDK4	82.25	100
13f	CDK5	CDK5	98.75	100
13f	CDK7	CDK7	82.9	100
13f	CDK8	CDK8	100	100
13f	CDK9	CDK9	100	100
13f	CDKL1	CDKL1	72.8	100
13f	CDKL2	CDKL2	100	100
13f	CDKL3	CDKL3	79.75	100
13f	CDKL5	CDKL5	56.6	100
13f	CHEK1	CHEK1	85.2	100
13f	CHEK2	CHEK2	77.75	100
13f	CIT	CIT	85.95	100
13f	CLK1	CLK1	93.5	100
13f	CLK2	CLK2	98.8	100
13f	CLK3	CLK3	99.4	100
13f	CLK4	CLK4	86.1	100
13f	CSF1R	CSF1R	25.6	100
13f	CSF1R-autoinhibited	CSF1R	62.8	100
13f	CSK	CSK	81.25	100
13f	CSNK1A1	CSNK1A1	78.4	100
13f	CSNK1A1L	CSNK1A1L	83.85	100
13f	CSNK1D	CSNK1D	91.15	100
13f	CSNK1E	CSNK1E	56.7	100
13f	CSNK1G1	CSNK1G1	100	100
13f	CSNK1G2	CSNK1G2	100	100
13f	CSNK1G3	CSNK1G3	87	100
13f	CSNK2A1	CSNK2A1	99.9	100
13f	CSNK2A2	CSNK2A2	90.35	100
13f	CTK	MATK	52.8	100
13f	DAPK1	DAPK1	97.85	100
13f	DAPK2	DAPK2	86.45	100
13f	DAPK3	DAPK3	100	100
13f	DCAMKL1	DCLK1	56.1	100
13f	DCAMKL2	DCLK2	85.55	100
13f	DCAMKL3	DCLK3	76.15	100
13f	DDR1	DDR1	69.1	100
13f	DDR2	DDR2	76.9	100
13f	DLK	MAP3K12	67.35	100
13f	DMPK	DMPK	100	100
13f	DMPK2	CDC42BPG	94.65	100
13f	DRAK1	STK17A	73.6	100
13f	DRAK2	STK17B	89.9	100
13f	DYRK1A	DYRK1A	59.9	100
13f	DYRK1B	DYRK1B	59.85	100
13f	DYRK2	DYRK2	57.2	100
13f	EGFR	EGFR	97.25	100
13f	EGFR(E746-A750del)	EGFR	91.7	100
13f	EGFR(G719C)	EGFR	84.55	100
13f	EGFR(G719S)	EGFR	81.4	100
13f	EGFR(L747-E749del, A750P)	EGFR	92.4	100
13f	EGFR(L747-S752del, P753S)	EGFR	93.6	100
13f	EGFR(L747-T751del,Sins)	EGFR	68.85	100
13f	EGFR(L858R)	EGFR	83.25	100
13f	EGFR(L858R,T790M)	EGFR	52.7	100
13f	EGFR(L861Q)	EGFR	70.3	100
13f	EGFR(S752-I759del)	EGFR	70	100
13f	EGFR(T790M)	EGFR	80.1	100
13f	EIF2AK1	EIF2AK1	83.55	100
13f	EPHA1	EPHA1	91.35	100
13f	EPHA2	EPHA2	97.85	100
13f	EPHA3	EPHA3	100	100
13f	EPHA4	EPHA4	100	100
13f	EPHA5	EPHA5	98	100
13f	EPHA6	EPHA6	78.7	100
13f	EPHA7	EPHA7	92.2	100
13f	EPHA8	EPHA8	100	100
13f	EPHB1	EPHB1	100	100
13f	EPHB2	EPHB2	97.05	100
13f	EPHB3	EPHB3	79.9	100
13f	EPHB4	EPHB4	79.05	100
13f	EPHB6	EPHB6	95.2	100
13f	ERBB2	ERBB2	67.35	100
13f	ERBB3	ERBB3	58.6	100
13f	ERBB4	ERBB4	93.35	100
13f	ERK1	MAPK3	88.65	100
13f	ERK2	MAPK1	100	100
13f	ERK3	MAPK6	97.6	100
13f	ERK4	MAPK4	100	100
13f	ERK5	MAPK7	100	100
13f	ERK8	MAPK15	94.5	100
13f	ERN1	ERN1	60.1	100
13f	FAK	PTK2	100	100
13f	FER	FER	90	100
13f	FES	FES	81.45	100
13f	FGFR1	FGFR1	1.35	100
13f	FGFR2	FGFR2	12.65	100
13f	FGFR3	FGFR3	10.5	100
13f	FGFR3(G697C)	FGFR3	11.45	100
13f	FGFR4	FGFR4	11.6	100
13f	FGR	FGR	76.35	100
13f	FLT1	FLT1	78.1	100
13f	FLT3	FLT3	88.15	100
13f	FLT3(D835H)	FLT3	87.85	100
13f	FLT3(D835V)	FLT3	84.95	100
13f	FLT3(D835Y)	FLT3	100	100
13f	FLT3(ITD)	FLT3	88.9	100
13f	FLT3(ITD,D835V)	FLT3	73.25	100
13f	FLT3(ITD,F691L)	FLT3	83.05	100
13f	FLT3(K663Q)	FLT3	94.25	100
13f	FLT3(N841I)	FLT3	93.65	100
13f	FLT3(R834Q)	FLT3	73.55	100
13f	FLT3-autoinhibited	FLT3	76.2	100
13f	FLT4	FLT4	75.9	100
13f	FRK	FRK	100	100
13f	FYN	FYN	100	100
13f	GAK	GAK	96.85	100
13f	GCN2(Kin.Dom.2,S808G)	EIF2AK4	100	100
13f	GRK1	GRK1	66.4	100
13f	GRK2	ADRBK1	76.3	100
13f	GRK3	ADRBK2	77.1	100
13f	GRK4	GRK4	100	100
13f	GRK7	GRK7	85.35	100
13f	GSK3A	GSK3A	100	100
13f	GSK3B	GSK3B	64.2	100
13f	HASPIN	GSG2	81	100
13f	HCK	HCK	79.95	100
13f	HIPK1	HIPK1	88.65	100
13f	HIPK2	HIPK2	75.45	100
13f	HIPK3	HIPK3	59.25	100
13f	HIPK4	HIPK4	97.85	100
13f	HPK1	MAP4K1	77.15	100
13f	HUNK	HUNK	93.6	100
13f	ICK	ICK	76.8	100
13f	IGF1R	IGF1R	75.45	100
13f	IKK-alpha	CHUK	76.75	100
13f	IKK-beta	IKBKB	73.55	100
13f	IKK-epsilon	IKBKE	90.7	100
13f	INSR	INSR	71.05	100
13f	INSRR	INSRR	77.35	100
13f	IRAK1	IRAK1	79.3	100
13f	IRAK3	IRAK3	96.65	100
13f	IRAK4	IRAK4	73.3	100
13f	ITK	ITK	100	100
13f	JAK1(JH1domain-catalytic)	JAK1	100	100
13f	JAK1(JH2domain-pseudokinase)	JAK1	82.35	100
13f	JAK2(JH1domain-catalytic)	JAK2	67.9	100
13f	JAK3(JH1domain-catalytic)	JAK3	53.95	100
13f	JNK1	MAPK8	81.7	100
13f	JNK2	MAPK9	73.1	100
13f	JNK3	MAPK10	65.35	100
13f	KIT	KIT	78.75	100
13f	KIT(A829P)	KIT	90.15	100
13f	KIT(D816H)	KIT	73.15	100
13f	KIT(D816V)	KIT	94.05	100
13f	KIT(L576P)	KIT	74.5	100
13f	KIT(V559D)	KIT	79.9	100
13f	KIT(V559D,T670I)	KIT	76.2	100
13f	KIT(V559D,V654A)	KIT	96.3	100
13f	KIT-autoinhibited	KIT	73.7	100
13f	LATS1	LATS1	86.25	100
13f	LATS2	LATS2	69.4	100
13f	LCK	LCK	81.75	100
13f	LIMK1	LIMK1	92.05	100
13f	LIMK2	LIMK2	94.8	100
13f	LKB1	STK11	83.8	100
13f	LOK	STK10	65.55	100
13f	LRRK2	LRRK2	74.9	100
13f	LRRK2(G2019S)	LRRK2	81.6	100
13f	LTK	LTK	47.25	100
13f	LYN	LYN	88.65	100
13f	LZK	MAP3K13	59.7	100
13f	MAK	MAK	92.95	100
13f	MAP3K1	MAP3K1	64.6	100
13f	MAP3K15	MAP3K15	90.55	100
13f	MAP3K2	MAP3K2	36.75	100
13f	MAP3K3	MAP3K3	36.1	100
13f	MAP3K4	MAP3K4	100	100
13f	MAP4K2	MAP4K2	60.15	100
13f	MAP4K3	MAP4K3	100	100
13f	MAP4K4	MAP4K4	100	100
13f	MAP4K5	MAP4K5	96.7	100
13f	MAPKAPK2	MAPKAPK2	100	100
13f	MAPKAPK5	MAPKAPK5	76.25	100
13f	MARK1	MARK1	76.2	100
13f	MARK2	MARK2	99.35	100
13f	MARK3	MARK3	86.8	100
13f	MARK4	MARK4	82.4	100
13f	MAST1	MAST1	90.65	100
13f	MEK1	MAP2K1	69	100
13f	MEK2	MAP2K2	70.8	100
13f	MEK3	MAP2K3	78.35	100
13f	MEK4	MAP2K4	76.05	100
13f	MEK5	MAP2K5	58.15	100
13f	MEK6	MAP2K6	88.2	100
13f	MELK	MELK	68.6	100
13f	MERTK	MERTK	93.85	100
13f	MET	MET	97.1	100
13f	MET(M1250T)	MET	100	100
13f	MET(Y1235D)	MET	93.7	100
13f	MINK	MINK1	66.9	100
13f	MKK7	MAP2K7	62.05	100
13f	MKNK1	MKNK1	64.8	100
13f	MKNK2	MKNK2	75.15	100
13f	MLCK	MYLK3	100	100
13f	MLK1	MAP3K9	97.1	100
13f	MLK2	MAP3K10	58.75	100
13f	MLK3	MAP3K11	80.9	100
13f	MRCKA	CDC42BPA	99.25	100
13f	MRCKB	CDC42BPB	100	100
13f	MST1	STK4	80.65	100
13f	MST1R	MST1R	82.5	100
13f	MST2	STK3	74.65	100
13f	MST3	STK24	97.15	100
13f	MST4	MST4	70.9	100
13f	MTOR	MTOR	63.9	100
13f	MUSK	MUSK	97.65	100
13f	MYLK	MYLK	89.9	100
13f	MYLK2	MYLK2	81.4	100
13f	MYLK4	MYLK4	92.7	100
13f	MYO3A	MYO3A	77.8	100
13f	MYO3B	MYO3B	98.65	100
13f	NDR1	STK38	75.15	100
13f	NDR2	STK38L	89.6	100
13f	NEK1	NEK1	88.75	100
13f	NEK10	NEK10	100	100
13f	NEK11	NEK11	62.05	100
13f	NEK2	NEK2	80.85	100
13f	NEK3	NEK3	64.6	100
13f	NEK4	NEK4	70.2	100
13f	NEK5	NEK5	88.05	100
13f	NEK6	NEK6	100	100
13f	NEK7	NEK7	100	100
13f	NEK9	NEK9	89.25	100
13f	NIK	MAP3K14	60.45	100
13f	NIM1	MGC42105	89	100
13f	NLK	NLK	100	100
13f	OSR1	OXSR1	81.7	100
13f	p38-alpha	MAPK14	89.1	100
13f	p38-beta	MAPK11	78.15	100
13f	p38-delta	MAPK13	94.2	100
13f	p38-gamma	MAPK12	68.85	100
13f	PAK1	PAK1	100	100
13f	PAK2	PAK2	90.4	100
13f	PAK3	PAK3	56	100
13f	PAK4	PAK4	91	100
13f	PAK6	PAK6	75.6	100
13f	PAK7	PAK7	99.5	100
13f	PCTK1	CDK16	56.55	100
13f	PCTK2	CDK17	100	100
13f	PCTK3	CDK18	88.05	100
13f	PDGFRA	PDGFRA	75.7	100
13f	PDGFRB	PDGFRB	88.2	100
13f	PDPK1	PDPK1	81.5	100
13f	PFCDPK1(P.falciparum)	CDPK1	83.9	100
13f	PFPK5(P.falciparum)	MAL13P1.279	75.7	100
13f	PFTAIRE2	CDK15	95.9	100
13f	PFTK1	CDK14	71.85	100
13f	PHKG1	PHKG1	100	100
13f	PHKG2	PHKG2	93.75	100
13f	PIK3C2B	PIK3C2B	81.55	100
13f	PIK3C2G	PIK3C2G	87.55	100
13f	PIK3CA	PIK3CA	87.05	100
13f	PIK3CA(C420R)	PIK3CA	79.1	100
13f	PIK3CA(E542K)	PIK3CA	69.85	100
13f	PIK3CA(E545A)	PIK3CA	75	100
13f	PIK3CA(E545K)	PIK3CA	75.95	100
13f	PIK3CA(H1047L)	PIK3CA	79.05	100
13f	PIK3CA(H1047Y)	PIK3CA	68.95	100
13f	PIK3CA(I800L)	PIK3CA	74.3	100
13f	PIK3CA(M1043I)	PIK3CA	88.35	100
13f	PIK3CA(Q546K)	PIK3CA	83.35	100
13f	PIK3CB	PIK3CB	81.35	100
13f	PIK3CD	PIK3CD	76.9	100
13f	PIK3CG	PIK3CG	87.85	100
13f	PIK4CB	PI4KB	74.85	100
13f	PIKFYVE	PIKFYVE	62.1	100
13f	PIM1	PIM1	98	100
13f	PIM2	PIM2	84.3	100
13f	PIM3	PIM3	88.95	100
13f	PIP5K1A	PIP5K1A	99.95	100
13f	PIP5K1C	PIP5K1C	74.75	100
13f	PIP5K2B	PIP4K2B	92.35	100
13f	PIP5K2C	PIP4K2C	61	100
13f	PKAC-alpha	PRKACA	77.9	100
13f	PKAC-beta	PRKACB	98.05	100
13f	PKMYT1	PKMYT1	100	100
13f	PKN1	PKN1	91.65	100
13f	PKN2	PKN2	92.6	100
13f	PKNB(M.tuberculosis)	pknB	81.2	100
13f	PLK1	PLK1	77.2	100
13f	PLK2	PLK2	68.1	100
13f	PLK3	PLK3	66.25	100
13f	PLK4	PLK4	85.1	100
13f	PRKCD	PRKCD	84.15	100
13f	PRKCE	PRKCE	65.2	100
13f	PRKCH	PRKCH	85.75	100
13f	PRKCI	PRKCI	100	100
13f	PRKCQ	PRKCQ	98.2	100
13f	PRKD1	PRKD1	71.9	100
13f	PRKD2	PRKD2	100	100
13f	PRKD3	PRKD3	82.25	100
13f	PRKG1	PRKG1	88.65	100
13f	PRKG2	PRKG2	88.9	100
13f	PRKR	EIF2AK2	56.15	100
13f	PRKX	PRKX	100	100
13f	PRP4	PRPF4B	81.95	100
13f	PYK2	PTK2B	98.95	100
13f	QSK	KIAA0999	70.65	100
13f	RAF1	RAF1	100	100
13f	RET	RET	67.9	100
13f	RET(M918T)	RET	75.2	100
13f	RET(V804L)	RET	91.85	100
13f	RET(V804M)	RET	99.65	100
13f	RIOK1	RIOK1	94.75	100
13f	RIOK2	RIOK2	98.85	100
13f	RIOK3	RIOK3	100	100
13f	RIPK1	RIPK1	100	100
13f	RIPK2	RIPK2	100	100
13f	RIPK4	RIPK4	70.35	100
13f	RIPK5	DSTYK	70.2	100
13f	ROCK1	ROCK1	66.9	100
13f	ROCK2	ROCK2	73.15	100
13f	ROS1	ROS1	82.25	100
13f	RPS6KA4(Kin.Dom.1-N-terminal)	RPS6KA4	98	100
13f	RPS6KA4(Kin.Dom.2-C-terminal)	RPS6KA4	83.5	100
13f	RPS6KA5(Kin.Dom.1-N-terminal)	RPS6KA5	72.1	100
13f	RPS6KA5(Kin.Dom.2-C-terminal)	RPS6KA5	91.8	100
13f	RSK1(Kin.Dom.1-N-terminal)	RPS6KA1	79.75	100
13f	RSK1(Kin.Dom.2-C-terminal)	RPS6KA1	97.1	100
13f	RSK2(Kin.Dom.1-N-terminal)	RPS6KA3	82.45	100
13f	RSK2(Kin.Dom.2-C-terminal)	RPS6KA3	64.75	100
13f	RSK3(Kin.Dom.1-N-terminal)	RPS6KA2	91.8	100
13f	RSK3(Kin.Dom.2-C-terminal)	RPS6KA2	100	100
13f	RSK4(Kin.Dom.1-N-terminal)	RPS6KA6	72.75	100
13f	RSK4(Kin.Dom.2-C-terminal)	RPS6KA6	94.9	100
13f	S6K1	RPS6KB1	66.65	100
13f	SBK1	SBK1	77.5	100
13f	SGK	SGK1	89.2	100
13f	SgK110	SgK110	97.95	100
13f	SGK2	SGK2	78.3	100
13f	SGK3	SGK3	71.55	100
13f	SIK	SIK1	100	100
13f	SIK2	SIK2	75.15	100
13f	SLK	SLK	84.15	100
13f	SNARK	NUAK2	74.45	100
13f	SNRK	SNRK	64.4	100
13f	SRC	SRC	91.95	100
13f	SRMS	SRMS	74.3	100
13f	SRPK1	SRPK1	77.1	100
13f	SRPK2	SRPK2	83	100
13f	SRPK3	SRPK3	83.9	100
13f	STK16	STK16	61.8	100
13f	STK33	STK33	96.7	100
13f	STK35	STK35	92.5	100
13f	STK36	STK36	81.05	100
13f	STK39	STK39	76	100
13f	SYK	SYK	78	100
13f	TAK1	MAP3K7	86.3	100
13f	TAOK1	TAOK1	70.75	100
13f	TAOK2	TAOK2	81.1	100
13f	TAOK3	TAOK3	68.65	100
13f	TBK1	TBK1	78.4	100
13f	TEC	TEC	92.9	100
13f	TESK1	TESK1	93.55	100
13f	TGFBR1	TGFBR1	98.8	100
13f	TGFBR2	TGFBR2	83.9	100
13f	TIE1	TIE1	51.9	100
13f	TIE2	TEK	60.05	100
13f	TLK1	TLK1	100	100
13f	TLK2	TLK2	87.6	100
13f	TNIK	TNIK	100	100
13f	TNK1	TNK1	85.75	100
13f	TNK2	TNK2	82.05	100
13f	TNNI3K	TNNI3K	100	100
13f	TRKA	NTRK1	55.65	100
13f	TRKB	NTRK2	68.35	100
13f	TRKC	NTRK3	61	100
13f	TRPM6	TRPM6	81.8	100
13f	TSSK1B	TSSK1B	88.8	100
13f	TSSK3	TSSK3	80.95	100
13f	TTK	TTK	44.2	100
13f	TXK	TXK	87.6	100
13f	TYK2(JH1domain-catalytic)	TYK2	86.9	100
13f	TYK2(JH2domain-pseudokinase)	TYK2	71.35	100
13f	TYRO3	TYRO3	87.8	100
13f	ULK1	ULK1	74.5	100
13f	ULK2	ULK2	80.45	100
13f	ULK3	ULK3	70	100
13f	VEGFR2	KDR	52.2	100
13f	VPS34	PIK3C3	79.85	100
13f	VRK2	VRK2	70.6	100
13f	WEE1	WEE1	99.85	100
13f	WEE2	WEE2	100	100
13f	WNK1	WNK1	67.3	100
13f	WNK2	WNK2	60.7	100
13f	WNK3	WNK3	77.15	100
13f	WNK4	WNK4	70.1	100
13f	YANK1	STK32A	90.3	100
13f	YANK2	STK32B	95.8	100
13f	YANK3	STK32C	74.15	100
13f	YES	YES1	95.55	100
13f	YSK1	STK25	83.65	100
13f	YSK4	MAP3K19	67.1	100
13f	ZAK	ZAK	93.15	100
13f	ZAP70	ZAP70	66	100
